# Supplementary material for: Antifungal Activity of Isolated Compounds from the Leaves of Combretum erythrophyllum (Burch.) Sond. and Withania somnifera (L.) Dunal against Fusarium Pathogens
Source: Molecules. 2021 Aug 5;26(16):4732. doi: 10.3390/molecules26164732 (PMC8401019; doi:10.3390/molecules26164732)
Supplement: Supplementary file 1 [file molecules-26-04732-s001.zip]

Archive with 1 entries (1 files):
- molecules-1305449-supplementary.pdf
